# Supplementary material for: Reduced neural responses to reward reflect anhedonia and inattention: an ERP study
Source: Sci Rep. 2022 Oct 19;12:17432. doi: 10.1038/s41598-022-21591-9 (PMC9581988; doi:10.1038/s41598-022-21591-9)
Supplement: Supplementary file 1 — Supplementary Information. [file 41598_2022_21591_MOESM1_ESM.xlsx]

## Sheet: DT group
Number	Gender	Age	BDI	SAS	ASLEC	Anhedonia	Distractibility	ERPgain(μV)	ERPloss(μV)	Rewp(μV)
1	1	22	33	63	102	21	20	12.52	10.698	1.822
2	0	20	20	36	9	10	16	7.4	2.273	5.127
3	0	20	31	60	48	11	16	4.617	11.169	-6.552
4	0	22	29	66	82	16	22	6.837	10.145	-3.308
5	0	18	17	35	23	10	14	12.057	10.971	1.086
6	0	22	31	58	39	14	25	-7.098	-10.23	3.132
7	1	20	30	60	81	10	11	12.675	9.391	3.284
8	0	19	20	46	18	10	13	12.448	7.047	5.401
9	0	19	21	36	30	9	17	1.227	2.931	-1.704
10	0	19	30	41	59	11	10	7.943	5.464	2.479
11	1	20	23	40	25	13	13	12.797	10.265	2.532
12	0	21	17	45	17	2	18	4.382	3.36	1.022
13	1	19	18	39	38	10	15	13.847	11.438	2.409
14	0	21	41	30	5	9	10	0.277	-4.18	4.457
15	0	20	16	47	24	7	5	0.23	-1.691	1.921
16	0	22	17	41	68	6	12	17.047	11.378	5.669
17	1	23	41	42	23	7	10	13.306	17.007	-3.701
18	1	23	19	39	56	4	18	9.447	4.479	4.968
19	1	21	19	33	15	7	12	12.418	9.541	2.877
20	0	20	23	54	74	9	18	-0.057	2.325	-2.382
21	0	22	35	63	36	16	11	13.031	15.733	-2.702
22	1	26	16	38	31	3	7	14.624	13.339	1.285
23	0	20	30	45	44	13	16	-5.123	-0.232	-4.891
24	1	24	18	45	34	8	12	12.217	11.764	0.453
25	0	22	33	52	92	13	14	4.906	3.074	1.832
26	0	19	31	50	20	7	21	-3.703	2.623	-6.326
27	0	20	31	32	28	3	8	6.122	7.072	-0.95
28	1	20	16	31	13	11	16	7.366	3.707	3.659
29	1	20	15	38	16	11	10	9.312	12.475	-3.163
30	1	17	17	42	23	9	9	0.1	0.678	-0.578
31	0	25	27	60	43	10	22	1.358	1.662	-0.304
32	0	20	37	66	49	13	18	-1.448	-2.763	1.315
33	1	19	31	48	59	14	16	4.981	5.439	-0.458
Note: gender(1,male;0,female)

## Sheet: HC group
Number	Gender	Age	BDI	SAS	ASLEC	Anhedonia	Distractibility	ERPgain(μV)	ERPloss(μV)	Rewp(μV)
1	0	23	1	38	8	0	7	22.65	17.229	5.421
2	1	21	2	48	28	5	2	6.419	5.062	1.357
3	0	19	3	53	19	6	9	11.231	8.192	3.039
4	0	22	0	26	0	1	5	4.744	4.078	0.666
5	1	19	1	47	86	8	11	18.527	15.388	3.139
6	0	24	1	32	6	7	9	3.199	0.83	2.369
7	0	22	4	47	18	1	8	14.803	12.76	2.043
8	1	18	1	43	36	1	6	9.095	6.306	2.789
9	1	20	3	33	96	4	12	6.488	4.539	1.949
10	1	22	2	40	9	3	11	15.366	13.451	1.915
11	1	22	2	39	24	7	10	13.799	10.104	3.695
12	1	18	1	51	57	3	9	8.913	7.797	1.116
13	1	18	6	41	6	8	13	4.29	1.208	3.082
14	0	22	3	30	16	9	9	5.347	2.331	3.016
15	1	21	8	36	19	5	10	9.699	-1.677	11.376
16	0	19	3	51	53	6	10	20.628	12.5	8.128
17	0	20	3	28	13	6	10	15.654	16.843	-1.189
18	0	20	1	35	19	1	8	10.295	11.642	-1.347
19	0	20	4	30	72	8	8	12.957	8.599	4.358
20	1	20	5	36	35	4	7	11.608	14.007	-2.399
21	0	23	0	29	11	8	7	8.198	2.138	6.06
22	1	23	2	43	38	6	10	1.26	-0.879	2.139
23	1	19	1	33	2	5	9	8.724	0.087	8.637
24	1	19	3	31	14	8	6	8.148	6.252	1.896
25	1	23	2	35	9	2	4	13.351	11.53	1.821
26	1	18	5	36	21	6	6	6.221	5.126	1.095
27	1	23	1	33	18	4	6	7.182	5.809	1.373
28	0	20	2	46	13	9	11	11.285	9.184	2.101
29	0	19	2	37	6	3	5	6.839	3.041	3.798
30	0	21	1	40	30	2	10	9.894	10.477	-0.583
31	1	25	3	33	54	3	9	15.949	11.061	4.888
Note:gender(1,male;0,female)
